# Supplementary material for: ATR-FTIR Microspectroscopy Brings a Novel Insight Into the Study of Cell Wall Chemistry at the Cellular Level
Source: Front Plant Sci. 2020 Feb 21;11:105. doi: 10.3389/fpls.2020.00105 (PMC7047332; doi:10.3389/fpls.2020.00105)
Supplement: Supplementary file 4 [file Table_1.xlsx]

## Sheet: Table S1
Table S1. Assignment of absorption bands, related to wood polymers, used in this study.
Range of wavenumber (cm-1)	Cellulose	Hemicelluloses	Lignins	Proteins	Ref.
1742-1730		C = O stretch carboxylic acid			[5, 9]
1738 - 1709			C=O stretch in unconjugated ketone, carbonyl and in ester groups (frequently of carbohydrate origin)		[4]
1675 - 1655			C=O stretch in conjugated p-substituted aryl ketones		[4]
1605 - 1593			aromatic skeletal vibration		[4]
1550				Amide II: N-H deformation +stretching contribution from C-N stretching	[3, 12, 13]
1515 - 1500			aromatic skeletal vibrations; G>S		[4]
1490	CH2 scissoring cellobiose				[7]
1470 - 1460	CH2 of pyran ring symmetric scissoring; OH plane deformation vibration	CH2 symmetric bending (xylose, arabinose)	C-H deformations		[4, 11, 12]
1430 - 1421	crystalline cellulose / C–OH bending	COO- stretch	aromatic skeletal vibrations combined with C-H in plane deformation		[1, 2, 4, 9]
1374 - 1365	CH bending	CH bending	aliphatic C-H stretch in CH3, not in OMe; phen. OH		[4, 8, 10]
1364 - 1335	OH in-plane bending / crystalline cellulose (1335 cm-1)				[1, 11]
1330 - 1324			S ring plus G ring condensed; (i.e. G ring substituted in pos. 5)		[4]
1318 - 1312	crystalline cellulose / CH2 rocking vibration				[1, 10, 11]
1282 - 1277	CH - deformation				[11]
1260 - 1240			C-O-H deformation and C-O + stretching of phenolics		[12]
1239 - 1225		C–O stretch acetyl			[9]
1230 - 1221			C-C plus C-O plus C=O stretch; G condensed > G etherified		[4]
1205 - 1200	OH in-plane deformation	OH in-plane deformation	C-O-H deformation and C-O + stretching of phenolics		[6, 10, 11, 12]
1162 - 1125	C–O–C asymmetric valence vibration	C–O–C asymmetric valence vibration			[10, 11]
1127 - 1126			aromatic C-H in-plane deformation; typical for S units		[4]
1120 - 1115	Asymmetric in-phase ring stretching, C–C and C–O stretching				[11]
1056 - 1050	C–O valence vibration, mainly from C3–O3H / C=O stretching vibration	C=O stretching vibration			[6, 11]
1040 - 1030	C–O valence vibration, mainly from C3–O3H		aromatic C-H in-plane deformation, G > S; plus C-O deformation, in primary alcohols; plus C=O stretch (unconjugated)		[4, 11]
996 - 985	C–O valence vibration				[11]
925 - 915			C-H out-of-plane; aromatic		[4]
[1] Åkerholm, M., and Salmén, L. (2001). Interactions between wood polymers studied by dynamic FT-IR spectroscopy. Polymer 42, 963–969. doi:10.1016/S0032-3861(00)00434-1.
[2] Åkerholm, M., Hinterstoisser, B., and Salmén, L. (2004). Characterization of the crystalline structure of cellulose using static and dynamic FT-IR spectroscopy. Carbohydr. Res. 339, 569–578. doi:10.1016/j.carres.2003.11.012.
[3] Carpita, N. C., Defernez, M., Findlay, K., Wells, B., Shoue, D. A., Catchpole, G., et al. (2001). Cell Wall Architecture of the Elongating Maize Coleoptile. Plant Physiol 127, 551–565.
[4] Faix, O. (1991). Classification of Lignins from Different Botanical Origins by FT-IR Spectroscopy. Holzforschung 45, 21–28. doi:10.1515/hfsg.1991.45.s1.21.
[5] Gou, J.-Y., Park, S., Yu, X.-H., Miller, L. M., and Liu, C.-J. (2008). Compositional characterization and imaging of “wall-bound” acylesters of Populus trichocarpa reveal differential accumulation of acyl molecules in normal and reactive woods. Planta 229, 15–24. doi:10.1007/s00425-008-0799-9.
[6] Harrington, K. J., Higgins, H. G., and Michell, A. J. (1964). Infrared Spectra of Eucalyptus regnans F. Muell. and Pinus radiata D. Don. Holzforschung 18, 108–113. doi:10.1515/hfsg.1964.18.4.108.
[7] Kačuráková, M., Belton, P. S., Wilson, R. H., Hirsch, J., and Ebringerová, A. (1998). Hydration properties of xylan-type structures: an FTIR study of xylooligosaccharides. Journal of the Science of Food and Agriculture 77, 38–44. doi:10.1002/(SICI)1097-0010(199805)77:1<38::AID-JSFA999>3.0.CO;2-5.
[8] Liang, C. Y., and Marchessault, R. H. (1959). Infrared spectra of crystalline polysaccharides. II. Native celluloses in the region from 640 to 1700 cm.−1. Journal of Polymer Science 39, 269–278. doi:10.1002/pol.1959.1203913521.
[9] Marchessault, R. H., and Liang, C. Y. (1962). The infrared spectra of crystalline polysaccharides. VIII. Xylans. Journal of Polymer Science 59, 357–378. doi:10.1002/pol.1962.1205916813.
[10] Olsson, A.-M., Bjurhager, I., Gerber, L., Sundberg, B., and Salmén, L. (2011). Ultra-structural organisation of cell wall polymers in normal and tension wood of aspen revealed by polarisation FTIR microspectroscopy. Planta 233, 1277–1286. doi:10.1007/s00425-011-1384-1.
[11] Schwanninger, M., Rodrigues, J. C., Pereira, H., and Hinterstoisser, B. (2004). Effects of short-time vibratory ball milling on the shape of FT-IR spectra of wood and cellulose. Vibrational Spectroscopy 36, 23–40. doi:10.1016/j.vibspec.2004.02.003.
[12] Sene, C. F. B., McCann, M. C., Wilson, R. H., and Grinter, R. (1994). Fourier-Transform Raman and Fourier-Transform Infrared Spectroscopy (An Investigation of Five Higher Plant Cell Walls and Their Components). Plant Physiol. 106, 1623–1631.
[13] Wang, Y., Yao, X., and Parthasarathy, R. (2009). Characterization of Interfacial Chemistry of Adhesive/Dentin Bond Using FTIR Chemical Imaging With Univariate and Multivariate Data Processing. J Biomed Mater Res A 91, 251–262. doi:10.1002/jbm.a.32249.

## Sheet: Table S2
Table S2. Clustering efficiency
	AA(b)	FibS	Ray	Ves	FibG	Lumen	NA(c)	N(d)	%GA(e)
MA(a)
OW	FibS	90	0	0	NA	0	0	90	100
OW	Ray	13	43	7	NA	7	20	90	48
OW	Ves	3	6	70	NA	4	7	90	78
NW	FibS	87	3	0	NA	0	0	90	97
NW	Ray	1	65	0	NA	1	23	90	72
NW	Ves	0	6	74	NA	4	6	90	82
TW	FibS	88	2	0	0	0	0	90	98
TW	Ray	26	56	8	0	0	0	90	62
TW	Ves	1	23	66	0	0	0	90	73
TW	FibG	0	0	0	90	0	0	90	100
OW: opposite wood, NW: normal wood, TW: tension wood, FibS: fibre S-layer, FibG: fibre G-layer, Ves: vessels (a) Manually assigned, (b) automatically assigned, (c) not assigned, (d) number of spectra considered, (e) Percentage of properly assigned spectra

## Sheet: Table S3
Table S3. P-value resulting from pairwise Wilcoxon test between G-layer from fibres of tension wood and S-layer from fibres of tension wood, opposite wood and normal wood.
Wavenumber (cm-1)	TW_FibG-TW_FibS	TW_FibG-OW_FibS	TW_FibG-NW_FibS	OW_FibS-NW_FibS	TW_FibS-OW_FibS	TW_FibS-NW_FibS	DAWN_cluster
1800	0	6.11264e-209	0	0	1.53e-52	3.22e-215	NA
1798	0	0	0	1.36e-199	3.2e-12	2.37e-169	NA
1796	0	0	0	1.98e-42	3.19e-08	5.63e-121	NA
1794	0	0	0	0.00983724	9.21e-39	1.7e-73	NA
1792	0	0	0	1	4.69e-50	1.03e-54	NA
1790	0	0	0	5.81e-49	3.43e-06	2.84e-110	E
1788	0	0	0	3.88e-86	1	2.52e-126	E
1786	0	0	0	7.42e-44	0.16858	9.57e-86	E
1784	0	0	0	7.05e-47	1	2.48e-75	E
1782	0	0	0	3.9e-100	6.7e-08	6.65e-94	E
1780	0	0	0	9.8e-97	1.44e-10	1.96e-87	E
1778	0	0	0	6.6e-56	5.26e-06	4.42e-59	E
1776	0	0	0	1.85e-50	2.78e-09	2.55e-42	E
1774	0	0	0	1.11e-17	9.27e-07	5.64e-12	E
1772	0	0	0	2.54e-16	0.0139857	7.08e-08	NA
1770	0	1.67122e-204	0	1.52e-19	1.84e-46	0.0019738	NA
1768	0	4.51742e-07	8.43861e-219	4.52e-83	4.93e-214	2.23e-22	NA
1766	0	7.0131e-33	3.65533e-27	2.53e-69	0	1.21e-129	NA
1764	3.93663e-236	0	7.0255e-37	2.49e-107	0	7.21e-290	NA
1762	3.70386e-56	0	0	2.76e-146	0	0	NA
1760	3.76863e-23	0	0	1.02e-202	0	0	NA
1758	2.25867e-217	0	0	6.39e-251	0	0	NA
1756	0	0	0	6.4e-292	0	0	NA
1754	0	0	0	0	0	0	NA
1752	0	0	0	0	0	0	NA
1750	0	0	0	1e-272	0	0	NA
1748	0	0	0	6.68e-148	0	0	NA
1746	0	0	0	1.07e-195	0	0	NA
1744	0	0	0	0	0	0	NA
1742	0	0	0	0	0	0	B
1740	0	0	0	0	0	0	B
1738	0	0	0	3.17e-148	0	0	B
1736	0	0	0	1.58e-67	0	0	B
1734	0	0	0	0.00949715	0	0	B
1732	0	0	0	1.11e-47	0	0	B
1730	0	0	0	0	0	0	B
1728	0	0	0	0	0	0	B
1726	0	0	0	0	0	0	NA
1724	0	0	0	2.13e-147	0	0	NA
1722	0	0	0	1.21e-93	0	0	NA
1720	0	0	0	0	0	0	NA
1718	0	0	0	0	0	0	NA
1716	0	0	0	0	0	0	NA
1714	0	0	0	0	0	0	NA
1712	0	0	0	1.34e-62	0	0	NA
1710	0	0	0	3.08e-50	0	0	NA
1708	0	0	0	0.463783	0	0	NA
1706	1.71523e-230	0	0	3.15e-70	0	0	NA
1704	1.57256e-09	0	0	7.82e-81	0	0	NA
1702	1.90893e-227	0	0	2.84e-12	0	0	NA
1700	0	1.19889e-52	0	0	0	0	NA
1698	0	0	0	0	2.96e-213	0	NA
1696	0	0	8.55146e-179	0	0	0	E
1694	0	0	5.8446e-60	0	2.27e-129	0	E
1692	0	0	0	0	0	3.35e-119	E
1690	0	0	0	0	0	1.29e-05	NA
1688	0	0	0	0	0	5.94e-178	NA
1686	0	0	0	2.93e-30	0	0	D
1684	6.64587e-46	1.53043e-07	0	0	8.22e-43	0	D
1682	2.39585e-38	5.84281e-102	0	0	1.5e-50	0	D
1680	0	0	0	0.027493	0	0	NA
1678	0	0	0	0	0	0	NA
1676	0	0	0	0	0	0	NA
1674	0	0	0	0	0	0	NA
1672	1.43844e-132	0	0	0	0	0	NA
1670	1.96178e-50	0	0	2.85e-201	0	0	NA
1668	0.000259179	0	0	2.05e-108	0	0	D
1666	1.55223e-40	0	0	0	0	0	D
1664	1.70731e-17	0	0	1.49e-05	0	0	D
1662	0.000231748	0	0	6.34e-153	0	0	NA
1660	2.63279e-16	0	0	4.54e-114	0	0	NA
1658	6.99203e-40	0	0	3.86e-87	0	0	D
1656	1.86107e-119	0	0	1.24e-22	0	0	D
1654	3.97301e-259	3.65987e-24	0	0	5.62e-213	0	D
1652	8.30144e-172	4.79267e-97	0	0	0	0	D
1650	2.6809e-168	0	0	2.33e-69	0	0	D
1648	1.39225e-178	0	0	4.1e-60	0	0	D
1646	1.48214e-74	0	0	0	0	0	D
1644	2.14213e-74	0	0	0	0	0	D
1642	4.5924e-30	0	0	0	0	0	NA
1640	6.52894e-41	0	0	0	0	0	NA
1638	4.50373e-80	0	0	7.8e-100	0	0	NA
1636	2.63167e-68	0	0	6.17e-22	0	0	D
1634	1.1045e-138	0	0	1.08e-79	0	0	D
1632	3.96952e-86	0	0	1.4e-23	0	0	D
1630	1.47001e-59	0	0	2.72e-86	0	0	D
1628	2.08481e-87	0	0	1.95e-11	0	0	D
1626	9.60891e-89	0	0	0.382121	0	0	D
1624	4.56285e-47	0	0	6.65e-62	0	0	NA
1622	1.77629e-35	0	0	3.01e-135	0	0	NA
1620	1.34025e-61	0	0	4.25e-94	0	0	NA
1618	8.51089e-46	0	0	5.5e-150	0	0	NA
1616	1.41232e-41	0	0	1.25e-179	0	0	NA
1614	2.18896e-152	0	0	1.09e-06	0	0	D
1612	1.97418e-211	0	0	1	0	0	D
1610	2.85619e-265	0	0	1	0	0	D
1608	0	0	0	1	0	0	D
1606	0	0	0	1.38e-08	0	0	D
1604	0	4.99065e-126	5.32992e-194	1.76e-14	0	0	D
1602	0	5.67468e-14	6.18007e-27	3.56e-06	0	0	NA
1600	0	1.26051e-177	1.30192e-18	3.27e-24	3.18e-274	0	NA
1598	0	0	2.07007e-181	8.87e-67	2.39e-14	8.32e-190	NA
1596	0	0	0	1.43e-46	6.6e-24	8.07e-19	B
1594	0	0	0	4.24e-34	4.14e-129	1.39e-08	B
1592	0	0	0	5.54e-49	8.92e-263	1.41e-30	B
1590	0	0	0	2.52e-59	6.97e-262	4.87e-23	B
1588	0	0	0	5.64e-90	2.44e-145	1	NA
1586	0	0	3.04323e-276	3e-109	2.37e-14	4.55e-85	NA
1584	0	9.42534e-146	0.0142095	5.61e-62	2.01e-76	0	NA
1582	2.25242e-181	6.66045e-106	0	6.78e-30	0	0	NA
1580	6.09469e-13	0	0	4.74e-25	0	0	NA
1578	5.13645e-30	0	0	1.09e-06	0	0	NA
1576	0	0	0	2.08e-221	0	0	NA
1574	0	0	0	2.97e-271	0	0	NA
1572	0	0	0	5.15e-198	0	0	NA
1570	0	0	0	1.28e-118	0	0	NA
1568	0	0	0	7.42e-151	0	0	NA
1566	0	0	0	0	0	0	NA
1564	0	0	0	0	0	0	NA
1562	0	0	0	6.13e-201	0	0	E
1560	0	0	0	0	0	0	D
1558	0	0	0	0	0	0	D
1556	0	0	0	0	0	0	E
1554	0	0	0	0	0	0	E
1552	0	0	0	0	0	0	E
1550	0	0	0	0	0	0	E
1548	0	0	0	0	0	0	E
1546	0	0	0	0	0	0	NA
1544	0	0	0	0	0	0	NA
1542	0	0	0	0	0	0	NA
1540	0	0	0	0	0	0	E
1538	0	0	0	3.3e-281	0	0	E
1536	0	0	0	0	0	0	E
1534	0	0	0	0	0	0	E
1532	0	0	0	0	0	0	E
1530	0	0	0	0	0	0	E
1528	0	0	0	0	0	0	NA
1526	0	0	0	0	0	0	NA
1524	0	0	0	0	0	0	NA
1522	0	0	0	0	0	0	NA
1520	0	0	0	0	0	0	NA
1518	0	0	0	4.28e-10	0	0	E
1516	0	0	0	3.03e-37	0	0	E
1514	7.38469e-229	0	0	4.31e-26	0	0	E
1512	1.45347e-105	0	0	1.3e-154	0	0	E
1510	2.30244e-54	2.63533e-19	0	4.26e-218	1.4e-74	0	NA
1508	0	0	0.000536522	0	0	0	B
1506	0	0	0	0	0	1.54e-08	B
1504	0	0	0	0	0	0	B
1502	0	0	0	0	2.42e-16	0	A
1500	2.17355e-217	9.40958e-86	0	0	0.325355	0	A
1498	0.0244664	2.4419e-92	0	0	1.31e-75	0	NA
1496	5.71071e-191	0	2.06617e-59	0	6.44e-271	0	NA
1494	0	0	1.25691e-289	0	0	2.82e-37	NA
1492	0	0	0	7.79e-224	4.43e-285	8.81e-08	NA
1490	0	0	0	1.78e-73	0	2.19e-94	NA
1488	0	0	0	5.93e-271	0	1.85e-204	NA
1486	0	0	0	3.61e-225	0	5.63e-287	NA
1484	0	0	0	0	0	0	NA
1482	0	0	0	0	0	0	NA
1480	0	0	0	0	0	0	NA
1478	0	0	0	0	0	0	E
1476	0	0	0	1.03e-40	0	0	E
1474	0	0	0	0	0	1.87e-65	E
1472	0	0	0	0	0	1.81e-138	NA
1470	5.216e-191	0	0	0	1.21e-58	0	NA
1468	1	1.52106e-91	0	0	2.31e-76	0	NA
1466	8.85131e-145	0	0	0	0	0	NA
1464	0	0	0	0	0	0	B
1462	0	0	0	0	0	0	B
1460	0	0	0	0.000367214	0	0	B
1458	0	0	0	0	0	0	B
1456	3.41496e-23	8.49732e-70	0	0	1.66e-22	0	A
1454	4.35156e-14	0.107828	0	0	8.99e-05	0	A
1452	1.91657e-47	2.07077e-13	0	0	1.78e-11	0	A
1450	4.72317e-186	3.51878e-260	0	0	1	0	A
1448	0	0	9.60399e-245	0	1.42e-101	4.43e-138	NA
1446	0	0	0	0	0	0.165891	NA
1444	0	0	0	0	0	1.45e-70	NA
1442	0	0	0	0	0	1.89e-186	NA
1440	0	0	0	0	0	0	NA
1438	0	0	0	0	0	0	NA
1436	0	0	0	0	0	0	NA
1434	0	0	0	0	0	0	NA
1432	0	0	0	0	0	0	NA
1430	0	0	0	0	0	0	NA
1428	0	0	0	0	0	0	E
1426	0	0	0	0	0	3.05e-136	E
1424	2.54585e-241	0	0	4.39e-43	4.89e-44	1.18e-06	D
1422	0.022451	6.48818e-10	3.10406e-42	3.07e-67	1	1.69e-47	D
1420	1.92024e-32	4.76036e-270	0	1	4.97e-76	1.31e-83	NA
1418	9.04618e-117	0	0	2.85e-49	1.29e-70	4.16e-07	NA
1416	2.44246e-119	4.83478e-169	2.2991e-191	1	1	0.311353	NA
1414	2.04932e-16	1.2079e-225	3.31395e-42	0	9.6e-235	0.0173629	NA
1412	4.9609e-39	0	3.00562e-59	0	0	1	NA
1410	6.3461e-206	0	0	0	0	6.56e-42	NA
1408	0	0	0	0	0	3.48e-149	NA
1406	0	0	0	0	0	2.4e-262	NA
1404	0	0	0	0	0	0	NA
1402	0	0	0	0	0	0	NA
1400	0	0	0	0	0	0	NA
1398	0	0	0	0	0	0	NA
1396	0	0	0	0	0	0	NA
1394	0	0	0	0	0	9.6e-215	NA
1392	0	0	0	0	0	4.41e-122	NA
1390	0	0	0	0	0	1.41e-58	NA
1388	0	0	0	0	0	5.57e-21	NA
1386	0	0	0	0	0	1	NA
1384	0	0	6.52907e-188	0	0	3.62e-47	NA
1382	2.53487e-304	0	0.00236421	0	1.28e-271	4.25e-282	NA
1380	3.98505e-190	0	3.61691e-296	0	2.64e-43	0	NA
1378	2.07273e-83	0.0526797	0	0	2.28e-51	0	NA
1376	1.77122e-28	0	0	2.78e-36	0	0	NA
1374	1.42076e-87	0	1.50575e-126	1.71e-52	0	0	D
1372	0	6.18436e-07	8.80626e-87	6.01e-45	9.36e-274	1.55e-114	D
1370	0	0	0	7.69e-52	0.000250161	9.11e-88	D
1368	0	0	0	3.34e-150	3.31e-32	1.91e-50	D
1366	0	0	0	1.36e-19	1.36e-09	0.00775458	NA
1364	0	0	0	3.2e-125	6.11e-10	9.54e-57	NA
1362	0	0	0	2.18e-137	2.17e-25	7.34e-262	NA
1360	0	0	0	1.17e-05	0	0	NA
1358	0	0	0	0	0	0	NA
1356	0	0	0	0	0	0	NA
1354	0	0	0	0	0	0	NA
1352	0	0	0	0	0	0	NA
1350	0	0	0	0	0	0	NA
1348	0	0	0	0	0	0	NA
1346	0	0	0	0	0	0	NA
1344	0	0	0	0	0	0	NA
1342	0	0	0	0	0	0	NA
1340	0	0	0	3.97e-275	0	0	NA
1338	0	0	0	2.2e-246	0	0	NA
1336	0	0	0	5.08e-144	0	0	E
1334	0	0	0	0	0	0	E
1332	0	0	0	0	0	0	E
1330	0	0	0	0	0	1.46e-244	E
1328	0	0	0	0	0	2.49e-111	E
1326	0	0	0	0	0	9.79e-134	E
1324	0	0	0	0	0	0	E
1322	0	0	0	0	0	0	E
1320	0	0	0	0	0	0	E
1318	0	0	0	0	0	0	E
1316	0	0	0	0	0	0	E
1314	0	0	0	0	0	0	E
1312	0	0	0	0	0	0	NA
1310	0	0	0	0	0	0	NA
1308	0	0	0	0	0	0	NA
1306	0	0	0	0	0	0	NA
1304	0	0	0	0	0	0	NA
1302	0	0	0	0	0	0	NA
1300	0	0	0	0	0	0	NA
1298	0	0	0	0	0	0	NA
1296	0	0	0	0	0	0	NA
1294	0	0	0	0	0	0	NA
1292	0	0	0	6.55e-272	0	0	NA
1290	0	0	0	4.26e-232	0	0	NA
1288	0	0	0	1.31e-197	0	0	NA
1286	0	0	0	1.44e-129	0	0	NA
1284	0	0	0	1.54e-48	0	0	NA
1282	0	0	0	1.04e-07	0	0	E
1280	0	0	0	0.357415	0	0	E
1278	0	0	0	4.4e-19	3.96e-240	1.87e-261	E
1276	0	0	0	6.37e-78	0.0257656	1.55e-85	NA
1274	1.5511e-78	3.09648e-131	3.06757e-23	7.43e-149	0	0.548162	NA
1272	2.02143e-53	0	0	1.93e-169	0	2.46e-160	NA
1270	0	0	0	2.24e-162	0	0	NA
1268	0	0	0	1.32e-172	0	0	NA
1266	0	0	0	8.86e-225	0	0	NA
1264	0	0	0	0	0	0	NA
1262	0	0	0	0	0	0	NA
1260	0	0	0	0	0	0	NA
1258	0	0	0	0	0	0	NA
1256	0	0	0	0	0	0	NA
1254	0	0	0	0	0	0	NA
1252	0	0	0	0	0	0	NA
1250	0	0	0	0	0	0	NA
1248	0	0	0	0	0	0	B
1246	0	0	0	0	0	0	B
1244	0	0	0	0	0	0	B
1242	0	0	0	0	0	0	NA
1240	0	0	0	0	0	0	NA
1238	0	0	0	0	0	0	B
1236	0	0	0	0	0	0	B
1234	0	0	0	0	0	0	B
1232	0	0	0	0	0	0	B
1230	0	0	0	0	0	0	NA
1228	0	0	0	0	0	0	NA
1226	0	0	0	0	0	0	NA
1224	0	0	0	0	0	0	NA
1222	0	0	0	0	0	0	NA
1220	0	0	0	0	0	0	NA
1218	0	0	0	0	0	0	NA
1216	0	0	0	0	0	0	NA
1214	0	0	0	0	0	0	NA
1212	0	0	0	0	0	0	NA
1210	0	0	0	0	0	0	NA
1208	0	0	0	0	0	0	B
1206	0	0	0	0	0	0	B
1204	0	0	0	0	0	0	B
1202	4.72776e-85	0	0	7.86e-267	0	0	NA
1200	1	0	0	2.04e-240	0	0	NA
1198	8.34975e-69	0	6.08039e-20	3.54e-212	0	2.35e-96	NA
1196	7.67681e-202	9.99353e-121	2.06785e-14	1.02e-155	0	3.52e-26	NA
1194	5.81326e-290	1.62159e-07	5.27812e-51	1.34e-103	3.72e-274	1.19e-09	NA
1192	0	0.00598357	1.18366e-68	9.44e-68	2.76e-170	1.06e-05	NA
1190	0	5.89789e-17	1.13877e-82	2.34e-55	4.74e-119	0.00864686	NA
1188	0	9.33749e-41	9.2486e-100	1.45e-50	3.18e-84	0.751019	NA
1186	0	1.44505e-75	1.66766e-121	3.45e-43	2.09e-53	1	NA
1184	0	1.02446e-120	4.18621e-163	7.18e-44	6.08e-32	0.00101692	NA
1182	0	9.95711e-171	1.48329e-219	1.46e-49	1.04e-18	4.64e-11	NA
1180	0	2.76936e-235	5.27458e-279	6.61e-46	9.87e-07	1.78e-19	NA
1178	0	0	0	3.23e-45	1	1.52e-34	NA
1176	0	0	0	7.92e-59	0.167843	1.14e-61	NA
1174	0	0	0	9.74e-79	0.000422113	2.35e-99	NA
1172	0	0	0	5.94e-115	3.18e-07	1.23e-165	NA
1170	0	0	0	1.73e-177	1.81e-19	0	NA
1168	0	0	0	8.92e-238	6.3e-76	0	NA
1166	0	0	0	3.27e-272	3.91e-202	0	NA
1164	0	0	0	9.87e-290	0	0	NA
1162	0	0	0	0	0	0	E
1160	0	0	0	0	0	0	E
1158	0	0	0	0	0	0	E
1156	0	0	0	0	0	0	E
1154	0	0	0	0	0	0	NA
1152	0	0	0	0	0	0	NA
1150	1.88426e-207	0	0	0	2.5e-242	0	NA
1148	1.77937e-110	0	0	0	4.16e-157	0	NA
1146	2.40903e-22	1.01732e-167	0	0	4.02e-56	0	NA
1144	7.55261e-17	9.07771e-21	0	0	1	0	NA
1142	4.36829e-199	0	2.43436e-15	0	3.47e-106	1.24e-213	NA
1140	0	0	3.72626e-271	0	0	2.95e-33	NA
1138	0	0	0	0	0	3.56e-29	NA
1136	0	0	0	0	0	1.56e-251	NA
1134	0	0	0	0	0	0	NA
1132	0	0	0	0	0	0	NA
1130	0	0	0	0	0	0	NA
1128	0	0	0	0	0	0	NA
1126	0	0	0	0	0	0	NA
1124	0	0	0	0	0	0	NA
1122	0	0	0	0	0	0	NA
1120	0	0	0	0	0	0	NA
1118	0	0	0	0	0	0	NA
1116	0	0	0	0	0	6.99e-103	NA
1114	1.93757e-32	0	3.77e-38	0	0	1	NA
1112	1.48797e-06	3.44171e-253	2.0484e-82	0	1.49e-286	2.54e-34	NA
1110	9.68788e-19	5.26564e-123	1.75738e-161	0	2.32e-201	8.95e-55	NA
1108	1.97395e-09	6.65545e-129	7.92964e-122	0	6.16e-176	1.06e-47	C
1106	0.0095483	6.34088e-143	7.24032e-89	0	8.32e-156	9.56e-45	C
1104	1	1.76123e-181	1.09367e-55	0	9.36e-157	4.44e-39	C
1102	2.93338e-13	0	0.511922	0	9.5e-215	4.11e-15	C
1100	1.54331e-109	0	2.42478e-127	0	0	1	NA
1098	0	0	0	0	0	1.24e-31	NA
1096	0	0	0	0	0	5.43e-147	NA
1094	0	0	0	0	0	0	NA
1092	0	0	0	0	0	0	NA
1090	0	0	0	0	0	0	NA
1088	0	0	0	0	0	0	NA
1086	0	0	0	0	0	0	NA
1084	0	0	0	0	0	0	NA
1082	0	0	0	0	0	0	NA
1080	0	0	0	0	0	0	NA
1078	0	0	0	0	0	0	NA
1076	0	0	0	0	0	0	NA
1074	0	0	0	0	0	0	NA
1072	0	0	0	0	0	0	NA
1070	0	0	0	0	0	1.12e-277	NA
1068	0	0	0	0	0	6.33e-65	NA
1066	1.5951e-182	0	2.88161e-109	7.5e-273	4.89e-118	7.83e-24	NA
1064	9.69808e-15	1.17539e-90	0	5.39e-211	6.53e-33	0	NA
1062	0	0	0	6.74e-141	0	0	NA
1060	0	0	0	1.78e-85	0	0	NA
1058	0	0	0	3.33e-53	0	0	NA
1056	0	0	0	6.55e-27	0	0	E
1054	0	0	0	1.86e-08	0	0	E
1052	0	0	0	0.0183341	0	0	E
1050	0	0	0	1	0	0	E
1048	0.706718	4.86077e-272	1.19706e-181	0.294717	3.83e-239	2.03e-168	NA
1046	0	0	0	0.00052141	0.881435	0.483204	NA
1044	0	0	0	1.59e-09	3.27e-123	2.18e-105	NA
1042	0	0	0	4.16e-20	2.55e-170	4.69e-178	NA
1040	0	0	0	1.5e-27	7.55e-29	3.81e-64	NA
1038	0	4.18894e-133	1.02649e-199	2.36e-38	8.76e-155	1.08e-21	NA
1036	0.1691	0	0	9.12e-68	0	0	E
1034	0	0	0	1.55e-103	0	0	E
1032	0	0	0	4.11e-119	0	0	E
1030	0	0	0	2.06e-130	0	0	E
1028	0	0	0	4.39e-168	0	0	NA
1026	0	0	0	2.4e-201	0	0	NA
1024	0	0	0	4.69e-203	0	0	NA
1022	8.68359e-237	0	0	3.01e-193	0	0	NA
1020	5.91565e-216	0	0	2.59e-200	0	0	NA
1018	9.04247e-261	0	0	3.04e-237	0	0	NA
1016	0	0	0	4.66e-295	0	0	NA
1014	0	0	0	0	0	0	NA
1012	0	0	0	0	0	0	NA
1010	0	0	0	0	0	0	NA
1008	0	0	0	0	0	0	NA
1006	0	0	0	0	0	0	NA
1004	0	0	0	0	0	0	NA
1002	0	0	0	0	0	0	NA
1000	0	0	0	0	0	0	NA
998	0	0	0	0	0	0	NA
996	0	0	0	0	0	0	NA
994	0	0	0	0	0	2.28e-298	NA
992	0	0	0	0	0	7.08e-163	NA
990	0	0	0	0	0	6.55e-85	NA
988	0	0	0	0	0	5.41e-52	NA
986	0	0	0	0	0	6.41e-65	NA
984	0	0	0	0	0	8.07e-49	NA
982	0	0	0	0	0	1	NA
980	5.38959e-98	0	1	0	0	3.1e-99	NA
978	0.728302	1.13345e-95	0	0	1.12e-93	0	NA
976	9.44838e-89	3.54135e-69	0	0	0.137284	0	NA
974	2.63967e-224	0	0	0	3.95e-33	0	NA
972	0	0	0	0	3.38e-112	0	NA
970	0	0	0	0	1.32e-206	0	NA
968	0	0	0	0	0	0	NA
966	0	0	0	0	0	0	NA
964	0	0	0	0	0	0	NA
962	0	0	0	0	0	0	NA
960	1.41241e-266	0	0	2.05e-281	0	0	NA
958	5.73105e-208	0	0	1.75e-217	0	0	NA
956	8.02906e-165	0	0	1.92e-164	0	0	NA
954	7.09701e-119	0	0	3.35e-136	0	0	NA
952	1.14941e-63	0	0	4.16e-112	0	0	NA
950	6.43041e-18	0	0	4.71e-88	0	0	NA
948	1	0	0	2.44e-66	0	0	NA
946	5.94038e-10	0	0	6.65e-48	0	0	NA
944	7.74423e-38	4.20561e-224	0	2.15e-41	6.37e-295	0	NA
942	1.28769e-78	6.93412e-137	5.5317e-300	1.34e-39	4.11e-250	0	NA
940	7.80102e-121	2.19449e-94	1.19625e-216	4.05e-34	6.69e-233	0	NA
938	3.15128e-154	2.83724e-80	4.05069e-166	4.91e-26	6.67e-238	0	NA
936	1.57149e-150	2.11032e-100	6.47843e-147	2.32e-15	8.18e-265	0	NA
934	6.48243e-113	1.39116e-155	3.4353e-154	4.32e-06	5.89e-304	3.62e-299	NA
932	1.54864e-89	1.92857e-184	2.99237e-168	0.000192197	0	2.18e-291	NA
930	6.03083e-73	4.21938e-212	1.55232e-189	0.000401437	0	1.1e-288	NA
928	1.09477e-49	6.49656e-272	5.17303e-203	0.399286	0	3.55e-271	NA
926	2.20104e-26	0	1.07645e-217	1	0	5.28e-251	NA
924	0.00103925	0	1.08411e-261	0.674608	0	3.42e-234	NA
922	1	0	6.20076e-272	1	1.48e-305	1.74e-215	NA
920	0.00401012	1.53274e-216	3.27789e-216	6.25e-08	3.5e-187	2.43e-191	NA
918	6.16539e-08	1.24651e-114	1.13225e-113	1.4e-05	5.41e-118	2.63e-119	NA
916	2.64184e-18	3.16727e-43	5.64402e-15	1	7.33e-67	1.86e-34	NA
914	1.52298e-53	1	1.28168e-10	0.340819	1.69e-18	0.0158889	D
912	3.90382e-117	4.3979e-74	1.49166e-83	1	0.249123	1.07e-05	D
910	4.59426e-211	0	1.49856e-233	0.138802	5.75e-46	7.69e-32	D
908	4.69828e-284	0	0	1.05e-05	1.22e-118	1.53e-62	NA
906	2.52349e-279	0	0	4.22e-12	6.39e-163	4.18e-78	NA
904	1.34248e-220	0	0	2.27e-42	2.39e-199	8.72e-54	NA
902	5.91115e-140	0	5.86262e-144	5.88e-122	2.06e-211	6e-07	NA
900	3.57127e-76	0	1.82561e-40	7.06e-144	3.66e-157	0.663026	D
898	1.02934e-26	1.76248e-204	4.32808e-19	3.71e-94	1.38e-103	1	D
896	2.22997e-10	2.08457e-175	1.44825e-70	5.83e-38	4.72e-109	2.84e-30	D
894	1.45557e-32	0	0	2.29e-12	1.5e-175	5.6e-145	D
892	7.87149e-76	0	0	0.0013397	4.36e-271	2.33e-307	NA
890	8.00567e-90	0	0	0.0502125	0	0	NA
888	7.94821e-92	0	0	0.358657	0	0	NA
886	1.76625e-78	0	0	1.16e-09	6.48e-280	0	NA
884	3.68028e-54	0	0	1.11e-45	7.85e-149	0	NA
882	1.74929e-27	3.56097e-236	0	5.65e-46	5.82e-103	0	NA
880	9.05983e-08	4.5387e-140	0	3.99e-41	2.05e-77	2.54e-302	NA
878	1	1.16293e-22	0	1.13e-95	2.59e-24	0	NA
876	8.67054e-22	5.58129e-21	2.09774e-231	4.02e-200	0.541657	2.25e-307	NA
874	4.78347e-57	3.7599e-104	8.59697e-117	5.85e-276	1.23e-17	4.83e-266	NA
872	1.23618e-86	4.50254e-171	1.76028e-94	0	1.25e-33	1.95e-282	NA
870	1.35633e-111	9.97739e-200	9.23565e-119	0	1.28e-40	0	NA
868	1.66209e-95	3.96797e-145	4.0909e-226	0	2.64e-28	0	NA
866	3.20159e-66	1.38958e-71	0	0	5.99e-09	0	NA
864	1.61751e-41	3.02051e-12	0	0	0.0497445	0	NA
862	2.23168e-18	2.13384e-10	0	0	1.13e-35	0	NA
860	7.79543e-09	1.72721e-55	0	7.17e-274	3.7e-82	0	NA
858	3.01702e-06	1.69781e-104	0	1.03e-232	3.3e-129	0	NA
856	5.61147e-08	8.5171e-126	0	1.43e-231	1.59e-154	0	NA
854	8.25026e-23	5.5119e-70	0	2.67e-286	5.48e-114	0	D
852	1.57187e-46	4.61099e-34	0	0	1.22e-87	0	D
850	2.7025e-64	2.46356e-25	0	0	6.55e-90	0	D
TW_FibG: fibres' G-layer of tension wood, TW_FibS: fibres' S-layer of tension wood, OW_FibS: fibres' S-layer of opposite wood, NW_FibS: fibres' S-layer of normal wood.

## Sheet: Table S4
Table S4. P-value resulting from pairwise Wilcoxon test between vessels of tension wood, opposite wood and normal wood.
Wavenumber (cm-1)	OW_Ves-NW_Ves	TW_Ves-OW_Ves	TW_Ves-NW_Ves	DAWN_cluster
1800	8.9323e-176	5.21976e-126	9.44653e-08	NA
1798	2.63855e-88	1.45228e-117	1.63399e-22	NA
1796	3.79904e-06	2.46966e-95	1.03264e-54	NA
1794	1.08156e-11	5.13604e-74	3.57411e-79	NA
1792	1.10815e-29	1.24403e-58	1.53868e-85	NA
1790	0.241587	6.61771e-79	3.72805e-47	C
1788	1.36531e-16	1.14747e-93	1.13413e-35	C
1786	8.78188e-05	6.11839e-91	3.72259e-47	C
1784	0.000361434	1.44508e-91	1.75969e-45	NA
1782	1.89121e-23	4.02077e-107	1.36839e-31	C
1780	1.86813e-30	6.43351e-115	5.61111e-31	C
1778	1.65931e-14	2.42522e-113	1.04614e-41	C
1776	3.28918e-07	9.7558e-115	2.71478e-49	C
1774	1	1.48283e-109	3.41989e-71	C
1772	8.14309e-49	4.79397e-81	5.59097e-136	NA
1770	6.94917e-15	1.93686e-90	9.51148e-97	C
1768	0.00264363	6.72232e-102	4.31559e-78	NA
1766	6.15426e-11	1.17835e-105	1.04345e-104	NA
1764	3.23545e-16	1.90093e-107	5.82141e-120	NA
1762	1.10779e-44	5.8021e-91	1.80016e-139	NA
1760	6.33329e-67	8.95599e-83	5.65464e-158	NA
1758	2.30383e-66	1.72624e-89	3.70983e-173	NA
1756	3.66249e-91	1.92733e-86	2.56947e-193	NA
1754	1.73178e-101	1.18193e-82	1.23305e-200	NA
1752	3.19123e-92	1.56513e-82	5.68637e-202	NA
1750	8.67423e-171	5.70727e-61	3.22419e-232	NA
1748	0	3.30944e-43	5.48081e-268	NA
1746	4.56253e-282	1.29908e-50	5.96868e-264	NA
1744	1.57988e-169	9.26131e-68	7.89135e-237	F
1742	1.55033e-85	6.33244e-83	3.41014e-210	F
1740	6.24645e-170	2.96288e-67	8.77121e-240	F
1738	1.57214e-303	3.21005e-47	1.0042e-272	F
1736	0	8.12521e-39	1.35537e-292	F
1734	0	2.13531e-19	0	NA
1732	0	1.26949e-27	4.95494e-279	F
1730	3.26511e-65	2.70551e-76	1.03746e-184	F
1728	8.22816e-23	5.687e-101	4.49867e-166	F
1726	9.68113e-67	1.14937e-107	1.46509e-206	F
1724	3.78517e-124	6.59851e-112	2.87155e-245	NA
1722	3.815e-137	1.54274e-114	6.92156e-250	F
1720	1.5356e-07	2.19463e-158	3.52128e-174	F
1718	2.75058e-08	6.77598e-174	2.69543e-114	F
1716	0	7.77332e-12	0	F
1714	0	3.00233e-26	1.45053e-285	F
1712	2.16894e-187	4.80633e-104	5.86166e-228	F
1710	2.92309e-119	1.24582e-135	3.26246e-208	F
1708	4.70079e-49	1.49057e-149	3.09977e-145	NA
1706	2.33768e-18	2.95582e-134	9.32826e-80	NA
1704	3.375e-27	1.15048e-69	1.76601e-58	NA
1702	4.1968e-84	1.60672e-34	3.71148e-83	NA
1700	0	0.00101895	3.08849e-225	NA
1698	0	8.27493e-47	0	NA
1696	0	1.33539e-07	0	F
1694	1.57603e-130	9.97786e-43	2.58554e-136	E
1692	1.52377e-214	1.57283e-07	3.4838e-128	E
1690	3.58671e-226	0.00435967	4.90468e-117	NA
1688	7.76873e-218	0.052499	7.32464e-80	E
1686	7.51863e-191	4.83973e-60	4.68713e-07	A
1684	0	6.77951e-79	3.32248e-248	A
1682	0	3.05987e-35	0	A
1680	3.47049e-299	6.95191e-35	8.6648e-269	NA
1678	1.1842e-16	9.83793e-75	1.19958e-145	B
1676	1.1131e-95	3.10305e-146	1.74456e-35	NA
1674	4.30749e-198	1.20851e-212	1.12012e-16	NA
1672	1.64063e-12	3.82611e-187	3.68078e-53	NA
1670	1	2.93251e-166	1.80642e-51	NA
1668	2.33025e-98	3.69664e-63	7.7928e-113	B
1666	2.97339e-230	3.85546e-14	1.19111e-148	B
1664	4.19892e-61	2.23314e-44	3.341e-72	B
1662	0.000127874	1.30577e-121	1.81185e-28	NA
1660	3.97455e-07	4.21218e-124	1.5052e-32	NA
1658	8.30448e-15	4.2851e-107	3.67209e-41	B
1656	2.31569e-97	1.29991e-32	1.91767e-87	B
1654	0	2.75302e-08	1.25055e-232	D
1652	0	0.00147682	4.90935e-223	D
1650	4.38609e-220	2.14529e-14	1.83203e-142	B
1648	2.99215e-59	4.33976e-40	2.20615e-70	B
1646	1.33768e-07	5.8043e-77	7.07704e-30	B
1644	3.56164e-12	2.75908e-68	7.46512e-35	B
1642	0.00141835	4.1216e-109	5.99564e-26	B
1640	1.73031e-06	5.09875e-112	2.97562e-31	B
1638	1.41666e-29	1.1597e-86	2.36342e-58	B
1636	7.68385e-55	3.18218e-69	2.14629e-79	B
1634	1.76592e-227	8.32248e-13	3.55243e-149	B
1632	1.20562e-80	5.66259e-61	7.84872e-100	B
1630	2.38113e-45	2.11024e-86	9.22178e-80	B
1628	1.70254e-87	3.18967e-73	6.48335e-113	B
1626	8.02553e-92	3.55123e-87	6.90213e-128	B
1624	3.83337e-32	6.56893e-128	1.32257e-85	NA
1622	4.68492e-14	2.16277e-153	6.02943e-62	B
1620	4.86253e-26	6.80478e-140	8.3912e-84	B
1618	7.56739e-28	2.47736e-107	1.02366e-72	B
1616	2.84794e-22	1.02472e-105	8.52674e-62	B
1614	5.81684e-86	3.15619e-91	4.5013e-134	B
1612	6.89295e-73	1.363e-114	4.96402e-138	B
1610	2.23562e-51	9.04748e-122	2.8476e-121	B
1608	4.38724e-37	1.58218e-126	7.77181e-106	B
1606	2.01454e-55	7.16245e-113	4.28329e-126	B
1604	2.11511e-65	8.90715e-109	7.64427e-140	B
1602	8.43082e-64	1.85784e-104	2.27648e-138	B
1600	1.56229e-123	1.19597e-75	4.25844e-169	NA
1598	1.65e-207	2.14444e-48	1.57498e-200	A
1596	2.62161e-202	4.66634e-39	4.70957e-193	A
1594	5.89223e-196	1.73978e-29	1.54991e-180	A
1592	7.13643e-228	7.42889e-19	2.01378e-184	A
1590	1.52873e-247	9.08697e-16	2.28955e-190	A
1588	5.83227e-281	4.02772e-17	4.55721e-212	NA
1586	1.26138e-303	3.92849e-23	1.68003e-235	NA
1584	1.79597e-268	2.28541e-36	6.66564e-238	NA
1582	2.6005e-233	2.63537e-50	6.50484e-245	NA
1580	3.21133e-250	3.10608e-55	3.18482e-268	NA
1578	1.11115e-296	9.89311e-40	2.06572e-270	NA
1576	8.77307e-81	3.06883e-58	1.66527e-181	A
1574	1.98148e-76	2.72178e-71	1.92913e-207	NA
1572	9.27506e-95	4.43469e-79	1.82888e-231	A
1570	2.47319e-151	4.59546e-63	1.69512e-245	A
1568	1.2398e-145	5.60223e-61	1.78808e-244	A
1566	3.59609e-69	6.22023e-75	1.28766e-218	NA
1564	3.02514e-14	2.86362e-91	9.06998e-187	NA
1562	1.53322e-138	2.17227e-58	2.04965e-247	A
1560	0	1	0	A
1558	0	1	0	A
1556	0.715582	1.6673e-120	1.41529e-167	A
1554	0	2.85414e-165	2.77015e-08	B
1552	4.77191e-192	1.59581e-135	2.64821e-44	B
1550	0.22662	1.02286e-97	2.49853e-128	A
1548	0.0937828	3.98531e-100	1.10134e-129	A
1546	2.73575e-69	4.3187e-131	3.72795e-90	NA
1544	0	1.17899e-170	1.76004e-14	NA
1542	0	6.12968e-169	1.38261e-57	NA
1540	0	1.6746e-141	1.74453e-47	B
1538	3.25363e-178	6.86416e-18	1.16576e-160	A
1536	0.0362468	1.17185e-78	2.74433e-92	A
1534	2.63767e-78	5.47378e-120	9.78102e-68	A
1532	1	5.18017e-96	1.71904e-127	A
1530	0.632337	4.87624e-82	1.69092e-112	A
1528	1.9734e-31	8.57171e-94	8.95436e-64	A
1526	0	4.88618e-141	9.3082e-07	NA
1524	0	9.29063e-160	4.55561e-19	NA
1522	0	9.07562e-152	6.20087e-67	NA
1520	0	3.63869e-137	1	NA
1518	3.52465e-15	5.19216e-63	1.12433e-121	A
1516	5.87251e-10	3.07737e-55	2.07666e-109	A
1514	4.41176e-197	4.43866e-98	3.5454e-07	B
1512	0	2.04463e-122	1.13928e-14	B
1510	3.567e-107	4.75615e-72	1.9357e-13	B
1508	2.40764e-105	1.60495e-07	2.54081e-95	A
1506	0	3.22045e-38	2.27934e-183	A
1504	1.59175e-194	0.000792045	1.94226e-51	A
1502	0	7.28252e-78	2.22474e-120	NA
1500	0	1.98045e-89	5.74104e-146	NA
1498	0	7.95875e-97	5.56893e-149	NA
1496	0	6.03133e-85	1.29322e-113	NA
1494	0	1.45251e-60	4.12332e-17	B
1492	5.67452e-43	5.64739e-40	3.45115e-05	A
1490	0.00352879	5.74602e-39	1.15187e-20	A
1488	2.96772e-24	2.24676e-44	6.24067e-11	A
1486	0.955783	2.81752e-20	5.45872e-19	A
1484	1.88246e-77	3.38784e-104	1.0881e-38	A
1482	1.71365e-148	1.83711e-167	4.32143e-154	NA
1480	6.95442e-146	3.08351e-166	1.42728e-156	NA
1478	1.78902e-23	3.6419e-96	1.96979e-76	A
1476	2.60127e-58	4.74581e-15	2.75769e-64	A
1474	2.90225e-174	1.22281e-53	0.770241	A
1472	0	3.30938e-73	2.83502e-95	NA
1470	0	2.94813e-41	1.58936e-21	B
1468	0	3.41496e-32	4.01258e-48	NA
1466	0	2.10114e-27	4.83402e-100	NA
1464	0	3.52908e-29	1.58836e-126	B
1462	0	5.4695e-20	3.38909e-53	B
1460	0.495679	0.329922	0.00108878	A
1458	8.39454e-257	2.97741e-22	8.95137e-19	B
1456	0	5.65728e-81	3.42931e-217	B
1454	0	5.69608e-53	2.27692e-104	B
1452	0	7.31314e-27	1.76922e-65	B
1450	2.51753e-219	1.52667e-19	3.53051e-21	B
1448	9.65588e-105	1.4633e-21	0.0183326	A
1446	1.85156e-91	3.18812e-28	1	A
1444	9.38581e-123	1.47232e-34	0.992217	A
1442	2.11559e-156	3.4905e-38	0.118596	NA
1440	3.984e-232	2.21574e-47	0.000273028	NA
1438	0	1.13298e-81	2.37292e-16	NA
1436	0	9.02774e-129	1.38389e-52	NA
1434	0	8.89415e-124	1.50481e-38	NA
1432	0	2.34768e-77	7.18929e-08	NA
1430	2.51119e-96	3.15103e-39	0.000227645	A
1428	6.2559e-12	3.47646e-23	2.98698e-17	NA
1426	0.0024737	7.14764e-12	1.82961e-24	A
1424	1.18439e-30	3.00029e-07	9.11713e-36	A
1422	0.0434302	1.3086e-19	6.59881e-20	A
1420	1	5.72704e-32	3.77904e-41	A
1418	6.66074e-19	2.4693e-43	3.02182e-76	NA
1416	1.12416e-15	5.45138e-36	1.42078e-58	NA
1414	3.27263e-35	4.58365e-38	4.07668e-06	NA
1412	4.96361e-141	8.03442e-42	0.0170606	NA
1410	6.44974e-140	8.03758e-42	0.00522093	NA
1408	5.21801e-53	6.58968e-34	0.953167	NA
1406	8.89152e-07	5.88085e-24	8.54104e-06	NA
1404	9.96034e-10	1.2182e-25	0.000316504	NA
1402	6.75575e-36	8.2009e-39	0.18077	NA
1400	1.21241e-47	2.79477e-62	0.015548	NA
1398	1.8849e-68	3.0761e-91	0.00353794	NA
1396	3.19121e-104	7.29942e-100	0.631846	NA
1394	6.5928e-122	1.32933e-87	0.817009	NA
1392	6.32153e-157	7.59672e-73	1.00309e-05	NA
1390	2.03416e-212	3.05812e-68	9.20771e-15	NA
1388	2.59797e-249	1.41077e-77	8.22668e-17	NA
1386	2.8522e-255	9.10553e-74	1.46565e-16	NA
1384	1.86101e-180	1.84095e-41	9.03617e-15	NA
1382	9.62108e-178	3.53143e-23	1.44535e-25	NA
1380	9.69979e-225	6.09534e-23	4.82415e-40	NA
1378	1.13582e-167	1.48502e-17	4.8623e-30	A
1376	8.53329e-22	0.0225812	9.74624e-06	NA
1374	6.33309e-10	0.16597	0.236484	A
1372	1.73609e-24	1	9.36794e-07	A
1370	1.73752e-15	0.000251722	0.596302	A
1368	1.29706e-38	2.26299e-07	0.0269403	A
1366	0.903685	0.000227292	4.1852e-05	A
1364	5.63533e-117	1	1.33312e-36	A
1362	4.7441e-168	0.439159	9.90316e-50	A
1360	2.49868e-81	0.437404	4.18305e-34	A
1358	0.0834505	3.60385e-09	0.000363115	NA
1356	1.45978e-33	1.39656e-15	1	NA
1354	2.20458e-29	2.30606e-15	1	NA
1352	4.99972e-18	1.01774e-11	1	NA
1350	6.37516e-26	1.80871e-09	0.160592	NA
1348	2.08476e-25	1.52218e-07	0.0469443	NA
1346	2.58331e-09	9.05195e-06	1	A
1344	0.257786	0.0010231	0.47835	A
1342	0.000123516	0.0707485	0.000661402	A
1340	0.00484536	1.48539e-05	3.6841e-06	NA
1338	9.69194e-15	1.22811e-05	3.37494e-15	NA
1336	1.58443e-73	0.744572	3.2441e-22	A
1334	5.43692e-40	0.00164949	1.05299e-05	A
1332	4.98922e-21	0.000134085	0.320841	A
1330	5.7678e-19	6.25603e-05	0.795327	A
1328	1.92644e-19	0.000715004	0.250245	A
1326	3.07166e-21	0.000436326	0.181844	A
1324	9.16344e-29	6.70049e-07	0.360967	A
1322	5.2415e-26	4.70531e-05	0.101333	A
1320	1	1	1	A
1318	8.28404e-14	0.000922192	1	NA
1316	4.16158e-05	0.00112121	0.998281	NA
1314	7.4297e-06	1.97653e-05	0.270919	NA
1312	1.38757e-05	1.75668e-06	0.0700781	NA
1310	0.362144	0.000107896	0.00609009	NA
1308	0.400993	1.51121e-05	0.00204757	NA
1306	1	2.20421e-05	0.000616636	NA
1304	1	0.0056163	0.0407318	NA
1302	0.133242	0.0287883	1	NA
1300	0.000484689	0.168333	0.798913	NA
1298	4.2762e-09	1	0.000882352	NA
1296	1.24081e-15	1	3.22695e-07	NA
1294	1.02711e-16	1	5.92954e-10	NA
1292	2.18483e-15	0.316917	8.50575e-13	NA
1290	4.20914e-22	0.343404	1.17159e-16	NA
1288	6.82592e-37	0.0923682	5.72836e-27	NA
1286	1.02661e-39	3.31433e-05	5.46828e-40	NA
1284	9.73011e-39	9.49262e-08	3.89557e-47	NA
1282	1.44478e-50	1.87124e-07	1.09805e-57	NA
1280	1.93831e-71	1.28295e-09	6.66209e-85	NA
1278	4.08405e-91	4.20228e-14	1.05172e-117	NA
1276	9.73159e-109	1.24609e-17	3.09334e-142	NA
1274	5.34649e-145	1.33283e-17	1.19983e-173	NA
1272	3.24334e-201	1.26606e-13	4.42138e-213	NA
1270	1.52587e-218	2.11821e-14	7.65239e-232	NA
1268	6.7638e-189	1.54599e-21	2.57854e-229	NA
1266	4.0982e-160	9.89317e-28	1.0654e-219	NA
1264	4.03519e-138	7.85078e-30	6.74497e-204	NA
1262	2.11047e-123	3.52938e-30	3.43098e-190	NA
1260	5.22097e-110	4.91027e-36	6.73712e-185	NA
1258	1.51556e-79	8.12862e-50	9.95868e-179	NA
1256	2.15957e-54	2.11842e-61	3.1583e-174	NA
1254	1.67867e-44	2.25081e-70	1.45192e-179	NA
1252	1.48981e-33	6.86072e-82	8.3617e-183	NA
1250	5.95759e-18	4.21266e-92	6.77739e-172	NA
1248	1.76373e-07	2.53943e-103	1.14253e-164	NA
1246	0.000558307	1.12802e-119	1.92713e-174	NA
1244	0.0246955	1.14417e-130	3.70696e-181	NA
1242	1	6.04017e-138	1.88122e-178	NA
1240	0.107007	4.82452e-144	8.08263e-171	NA
1238	2.65606e-07	4.84959e-148	3.61119e-159	NA
1236	1.8469e-16	2.90019e-160	3.08097e-158	F
1234	4.20319e-22	2.13625e-168	2.69237e-161	F
1232	6.69156e-19	2.77251e-160	7.72814e-157	F
1230	5.17578e-11	1.87748e-151	2.98402e-159	NA
1228	8.86262e-05	3.624e-148	3.50286e-170	NA
1226	0.0838289	2.92284e-144	2.13395e-179	NA
1224	1	6.37268e-140	2.79896e-188	NA
1222	0.311043	5.49253e-140	8.49524e-202	NA
1220	0.000153554	2.88082e-138	1.68177e-212	NA
1218	4.82997e-12	2.3451e-131	8.68627e-221	NA
1216	3.36707e-19	5.83033e-127	6.31082e-226	NA
1214	7.65464e-23	7.02776e-125	3.99948e-224	NA
1212	2.67036e-28	5.22934e-119	3.32282e-214	NA
1210	1.63449e-29	3.93038e-113	6.76755e-193	NA
1208	7.74389e-24	3.77606e-113	1.69506e-170	NA
1206	1.24274e-17	1.46566e-116	7.74272e-154	NA
1204	3.24876e-11	5.71934e-116	5.64715e-133	NA
1202	0.000249603	1.87311e-111	1.2079e-100	NA
1200	0.469711	8.4673e-99	1.03187e-60	NA
1198	0.380772	9.6356e-79	1.07837e-35	NA
1196	0.0610778	7.1884e-68	4.04911e-27	NA
1194	0.0632876	3.73223e-70	1.99358e-24	NA
1192	0.0456671	3.30785e-78	2.16805e-26	NA
1190	0.00563903	2.37977e-82	7.12082e-29	NA
1188	0.000526892	9.93935e-82	2.42253e-29	NA
1186	0.000232988	1.15542e-81	1.14364e-29	NA
1184	0.00443292	2.52318e-82	1.29934e-28	NA
1182	0.486323	1.23306e-85	9.80179e-28	NA
1180	1	1.52175e-93	1.24876e-30	NA
1178	1	3.23761e-99	5.71763e-33	NA
1176	0.173194	1.43762e-103	3.34484e-32	NA
1174	1.47459e-05	3.69702e-115	1.01607e-32	NA
1172	4.86588e-21	4.46972e-131	4.65648e-32	NA
1170	1.71935e-59	8.32288e-138	5.89085e-26	NA
1168	9.182e-114	2.2692e-123	1.10377e-13	NA
1166	1.71869e-147	9.78668e-97	0.000207023	NA
1164	6.81757e-148	4.43777e-74	0.237926	NA
1162	1.17067e-138	5.30052e-56	1	NA
1160	8.05229e-133	1.4611e-41	0.231222	D
1158	1.75956e-123	1.14039e-32	0.0172403	D
1156	8.97855e-108	2.11977e-28	0.0303189	D
1154	2.83114e-78	1.23287e-26	1	NA
1152	4.2286e-34	5.08369e-27	0.00722401	NA
1150	3.19637e-06	1.40863e-31	2.13903e-16	NA
1148	0.600681	3.32014e-34	4.54624e-36	NA
1146	5.58715e-08	2.6944e-32	7.35282e-51	NA
1144	7.10428e-12	4.51091e-33	2.09763e-59	NA
1142	6.34697e-08	5.01295e-35	3.19126e-58	NA
1140	0.0115869	3.22584e-43	3.07698e-59	NA
1138	1	1.58484e-63	1.35066e-74	NA
1136	0.0904582	7.60159e-80	2.10379e-77	NA
1134	4.60137e-15	5.44025e-87	1.80049e-59	NA
1132	1.29685e-45	7.83803e-98	4.17792e-45	NA
1130	2.34161e-87	1.02534e-110	1.42539e-35	NA
1128	1.2918e-137	7.18521e-117	1.08865e-23	NA
1126	4.38465e-187	5.57569e-112	6.16381e-11	NA
1124	1.98961e-214	8.07921e-100	0.000418181	NA
1122	2.48811e-218	8.64424e-93	0.0148018	NA
1120	6.92476e-230	8.05e-89	0.274552	NA
1118	5.83113e-249	3.41016e-86	1	NA
1116	3.94176e-239	2.94171e-85	1	NA
1114	4.17014e-213	6.86205e-72	1	NA
1112	3.61678e-200	2.15111e-57	0.431293	D
1110	9.08335e-189	6.2549e-54	0.38264	NA
1108	8.85107e-166	1.45314e-52	1	D
1106	8.67035e-141	2.99392e-48	1	D
1104	8.75338e-116	7.18618e-43	1	D
1102	8.76378e-95	1.53659e-42	0.045908	D
1100	1.05859e-91	5.71654e-41	0.0281919	NA
1098	2.72156e-96	7.94819e-33	1	NA
1096	9.8274e-87	1.33722e-27	1	NA
1094	1.00458e-79	4.5445e-27	1	NA
1092	7.7759e-74	3.55059e-30	0.129845	NA
1090	1.29104e-60	5.25124e-38	9.07631e-06	NA
1088	1.58142e-45	2.48219e-43	9.53288e-12	NA
1086	8.13814e-44	1.18805e-40	6.78695e-11	NA
1084	3.21478e-58	8.20428e-44	5.77422e-09	NA
1082	2.2315e-62	9.06399e-54	3.43631e-13	NA
1080	2.95198e-56	1.64503e-53	4.06492e-15	NA
1078	4.50151e-62	6.72797e-44	2.87466e-08	NA
1076	5.72745e-76	9.76403e-36	0.00894903	NA
1074	4.57151e-88	5.57713e-30	1	NA
1072	1.91508e-99	9.93348e-24	0.243733	NA
1070	5.60282e-105	7.02968e-19	0.000559174	NA
1068	4.23297e-104	2.40322e-17	1.22683e-05	NA
1066	8.12656e-102	2.63038e-14	5.10892e-08	NA
1064	2.69255e-93	4.89229e-08	1.55985e-12	NA
1062	8.73971e-77	0.00239682	8.88935e-16	NA
1060	2.58516e-59	0.631365	1.48195e-17	NA
1058	2.8331e-41	1	1.46635e-17	NA
1056	1.09663e-21	0.128945	5.29693e-13	NA
1054	1.7609e-07	0.0126991	4.11466e-08	NA
1052	0.0244507	0.00022087	1.76775e-06	NA
1050	0.529239	1.72502e-05	1.22091e-05	NA
1048	1	9.55104e-05	0.00225547	NA
1046	0.0734529	0.000278139	0.139153	NA
1044	5.54409e-05	0.00120147	1	NA
1042	1.79545e-08	0.0193608	0.797011	NA
1040	2.51089e-10	0.002821	0.846272	F
1038	6.48613e-12	1.22078e-06	1	F
1036	8.46168e-14	8.51371e-11	0.858665	F
1034	1.51019e-14	2.98174e-18	0.0225169	F
1032	1.35576e-15	2.33602e-31	2.27121e-06	F
1030	6.35278e-20	2.83264e-43	2.73501e-10	NA
1028	6.59662e-32	5.74991e-47	8.1434e-10	NA
1026	9.62487e-43	1.57327e-45	1.94075e-08	NA
1024	7.848e-38	3.14709e-48	1.0621e-11	NA
1022	1.09069e-25	1.0803e-55	2.24748e-19	NA
1020	6.74347e-19	5.24333e-60	5.74578e-25	NA
1018	8.05251e-20	1.65913e-61	2.9782e-26	NA
1016	6.42364e-28	2.3617e-65	7.78019e-26	NA
1014	7.18888e-37	4.26907e-67	1.19228e-23	NA
1012	1.20207e-41	9.47615e-71	2.5496e-23	NA
1010	4.87114e-45	4.22166e-75	1.66603e-23	NA
1008	7.42604e-46	2.27144e-64	1.1831e-17	NA
1006	4.54251e-43	1.16973e-50	8.06975e-12	NA
1004	2.40854e-43	2.50612e-47	3.33255e-10	NA
1002	4.26293e-48	1.96658e-49	3.04863e-10	NA
1000	4.19757e-44	1.15096e-52	2.71872e-13	NA
998	4.52606e-35	1.8016e-53	3.8739e-17	NA
996	4.16124e-35	2.83571e-55	7.29283e-18	NA
994	3.87206e-36	2.38656e-60	6.31712e-20	NA
992	1.5237e-31	1.38487e-62	1.83208e-23	NA
990	1.71526e-23	3.51413e-41	5.91785e-14	NA
988	2.67639e-18	9.36146e-17	0.00540816	NA
986	3.90809e-30	4.96575e-22	0.00820982	NA
984	1.22226e-63	5.84964e-44	5.80639e-05	NA
982	2.32467e-88	2.70058e-46	0.0210193	NA
980	2.15483e-83	4.95795e-37	0.430797	NA
978	6.4376e-66	2.9047e-28	0.74468	NA
976	1.83505e-63	5.36667e-22	1	NA
974	1.78868e-78	2.41345e-19	0.123383	NA
972	2.8642e-88	6.71716e-20	0.00982053	NA
970	1.65028e-79	4.4037e-20	0.0410343	NA
968	1.49655e-64	2.49753e-17	0.11823	NA
966	7.29903e-53	5.22126e-14	0.121175	NA
964	8.16438e-48	2.49662e-10	0.0179802	NA
962	7.00823e-50	3.95024e-08	0.000448305	NA
960	7.46725e-55	1.56654e-08	4.96043e-05	NA
958	4.04955e-54	1.57394e-09	0.000120792	NA
956	1.5562e-45	2.60307e-08	0.000680238	NA
954	5.07712e-38	2.56206e-05	0.000195318	NA
952	3.76401e-36	0.00123073	1.23696e-05	NA
950	2.13606e-35	0.00600078	3.93424e-06	NA
948	1.34663e-31	0.0137594	1.66186e-05	NA
946	1.42726e-29	0.00925604	6.84973e-05	NA
944	1.71444e-36	0.0062015	1.08562e-06	NA
942	1.52288e-44	0.00444667	5.96207e-09	NA
940	6.8114e-47	0.00859835	3.6689e-10	NA
938	1.31682e-49	0.0527978	1.60827e-12	NA
936	2.03509e-48	0.127965	9.54048e-13	A
934	2.48788e-39	0.126515	1.39839e-09	A
932	1.23824e-32	0.297126	2.08932e-08	A
930	2.59499e-27	1	7.08695e-09	A
928	4.66697e-20	1	2.14982e-08	A
926	3.29029e-15	0.9461	8.67325e-08	A
924	3.13207e-12	1	4.75379e-06	NA
922	2.89475e-13	1	2.02643e-06	NA
920	1.03926e-14	0.3174	6.54317e-09	NA
918	9.20677e-11	1	7.41098e-06	A
916	2.85207e-11	0.181931	0.0326723	NA
914	2.67509e-13	0.000220035	0.557177	A
912	5.97609e-07	3.05383e-05	1	A
910	0.0030215	5.30835e-07	0.0349961	A
908	0.00353535	1.89977e-09	0.000991215	NA
906	0.376913	1.45351e-07	9.34158e-05	NA
904	1	0.0069794	0.00539402	NA
902	0.160286	1	1	A
900	0.000289235	1	0.151562	A
898	1.11259e-19	0.489725	1.47781e-12	A
896	4.82713e-49	0.452981	2.29843e-28	A
894	9.40965e-45	0.35897	2.25307e-26	A
892	1.10697e-25	0.0685182	5.69601e-19	A
890	3.74798e-19	0.00170566	4.12414e-20	A
888	1.22839e-18	0.000439316	5.91472e-21	NA
886	8.48715e-18	3.46796e-06	2.93303e-27	NA
884	1.22286e-11	3.17361e-08	5.71528e-29	NA
882	5.72717e-14	0.000360566	7.0636e-20	A
880	5.00883e-24	0.692168	4.0188e-14	A
878	9.67099e-51	1	9.80208e-25	A
876	7.1448e-74	1	1.90734e-46	A
874	4.38411e-66	0.213314	1.2591e-52	A
872	4.38972e-74	0.0820384	1.46004e-64	A
870	3.7948e-75	0.000909828	2.11418e-82	A
868	7.61253e-52	1.17673e-07	3.38619e-84	A
866	2.50829e-43	4.55607e-07	6.17109e-70	A
864	6.7309e-56	0.00634582	1.48492e-54	NA
862	8.06139e-78	1	6.68018e-49	NA
860	1.52278e-92	0.186903	3.42666e-44	NA
858	3.84187e-92	0.00180021	7.47137e-35	NA
856	5.80827e-91	0.066472	1.92089e-40	NA
854	1.37338e-89	0.0488722	5.26609e-73	NA
852	1.95296e-98	3.04011e-07	2.19741e-103	NA
850	1.43107e-130	2.9072e-07	4.08092e-120	NA
TW_Ves: vessels of tension wood, OW_Ves: vessels of opposite wood, NW_Ves: vessels of normal wood.
